# Supplementary material for: D-Pinitol Mitigates Renal Senescence via Targeting the SARM1-cGAS-STING Signaling Axis to Restore Mitochondrial Function and Dampen Inflammatory Responses
Source: Biomedicines. 2026 May 12;14(5):1092. doi: 10.3390/biomedicines14051092 (PMC13204088; doi:10.3390/biomedicines14051092)
Supplement: Supplementary file 1 [file biomedicines-14-01092-s001.zip]

Archive with 1 entries (1 files):
- biomedicines-4304590-supplementary.pdf
